# Supplementary material for: Factors Influencing Water and Sweet Beverage Purchasing Decisions and Behaviours Among Low-Income Households in Four Peri-Urban Communities in Accra: An Exploratory Study
Source: Int J Environ Res Public Health. 2026 Jun 15;23(6):799. doi: 10.3390/ijerph23060799 (PMC13299423; doi:10.3390/ijerph23060799)
Supplement: Supplementary file 1 [file ijerph-23-00799-s001.zip]

Archive with 5 entries (5 files):
- Supplementary File S1 Flowchart on  study methodologhy.pdf
- Supplementary File S2 Additional Method and Results Part 1.pdf
- Supplementary File S3  COREQ.pdf
- Supplementary File S4 Additional Results Part 2.pdf
- Supplementary File S5 Infographics of summary of key findings.png
